# Supplementary material for: Variability in DNA Methylation and Generational Plasticity in the Lombardy Poplar, a Single Genotype Worldwide Distributed Since the Eighteenth Century
Source: Front Plant Sci. 2018 Nov 13;9:1635. doi: 10.3389/fpls.2018.01635 (PMC6242946; doi:10.3389/fpls.2018.01635)
Supplement: Supplementary file 1 [file Table_1.XLSX]

## Sheet: info
Supplementary Material
Epigenetic variation and generational plasticity in the Lombardy poplar, a single genotype worldwide distributed since the 18th century
An Vanden Broeck*, Karen Cox, Rein Brys, Stefano Castiglione, Angela Cicatelli, Francesco Guarino, Berthold Heinze, Marijke Steenackers, Kristine Vander Mijnsbrugge
* Corresponding Author: an.vandenbroeck@inbo.be
Supplementary Table 1. List of Lombardy poplars sampled
Cuttings; number of ramets used in the greenhouse experiment
MLG; multilocus genotype determined based on 11 SSR markers
JAN; the average temperature of January
MAR; the average temperature of March
JUL; the average temperature of July
PRATE; the average monthly precipitation rate
FRST; the average number of frost days per year
PET; the average monthly potential evapotranspiration rate
C; total carbon in leaves
N; total nitrogen in leaves
Bud set scoring; samples included in the bud set scoring
MS-AFLP; samples included in the MS-AFLP analysis
Climate date were derived from 1965 – 2015 with the R package RFc version 0.1-2

## Sheet: Table  1
TREE_ID	Country	Site / Location	Latitude	Longitude	Elevation	Cuttings	MLG	JAN (°C)	MARC (°C)	JUL (°C)	PRATE (mm/month)	FRST (# days)	PET (mm/month)	C (g/kg)	N (g/kg)	D50%	Bud set scoring	MS-AFLP
BAZ1	Bosnia and Herzegovina	Žepče	44.4287	18.0381	233	14	G01	0.292582	6.91158	21.0166	64.5579	24.1368	25.5351	435	32.23	18.5503	yes	yes
BEA	Belgium	Aywalle	50.4612	5.65921	255	14	G01	1.60236	5.19187	17.0092	77.2093	19.2977	28.0565	428	34.68	10.1011	yes	no
BEA1	Belgium	Adinkerke	51.0739	2.59241	0	14	G01	3.41236	6.20121	16.9	55	13.3889	31.9022	422.5	31.45	21.2649	yes	yes
BEA2	Belgium	Adinkerke	51.0739	2.59241	0	14	G01	3.41236	6.20121	16.9	55	13.3889	31.9022	428.7	36.58	15.5753	yes	yes
BEA3	Belgium	Adinkerke	51.0739	2.59241	0	14	G01	3.41236	6.20121	16.9	55	13.3889	31.9022	427.7	35.82	19.6353	yes	no
BEG1	Belgium	Geraardsbergen	50.7888	3.99248	57	14	G01	2.1	6.00665	17.3627	66.6572	14.9857	29.0707	435.6	32.06	18.967	yes	yes
BEG2	Belgium	Geraardsbergen	50.7888	3.99248	57	14	G01	2.1	6.00665	17.3627	66.6572	14.9857	29.0707	423.7	32.44	17.1709	yes	yes
BEG3	Belgium	Geraardsbergen	50.7888	3.99248	57	14	G01	2.1	6.00665	17.3627	66.6572	14.9857	29.0707	420.4	32.6	16.5826	yes	yes
BEGE1	Belgium	Gent	51.0514	3.69779	7	7	G01	2.7	6.08283	17.4	62	13.735	30.3365	NA	NA	NA	no	yes
BEGE2	Belgium	Gent	51.05	3.69437	6	7	G14	2.69982	6.1	17.3994	62	13.7334	30.3361	NA	NA	NA	no	yes
BEN1	Belgium	Nieuwpoort	51.1075	2.75964	0	14	G01	3.11568	6.1	16.7	51	13.2847	31.2417	422.6	28.36	22.564	yes	yes
BEN2	Belgium	Nieuwpoort	51.1075	2.75964	0	14	G01	3.11568	6.1	16.7	51	13.2847	31.2417	432.1	29.83	24.0958	yes	yes
BEZ1	Belgium	Zwalm	50.8442	3.73185	86	14	G01	2.18521	5.74797	17.0278	65.1479	14.8003	29.2476	418.7	38.73	14.2792	yes	no
BEZ2	Belgium	Zwalm	50.8442	3.73185	86	14	G01	2.18521	5.74797	17.0278	65.1479	14.8003	29.2476	427.5	38.17	12.4776	yes	yes
BEZ3	Belgium	Zwalm	50.8442	3.73185	86	14	G01	2.18521	5.74797	17.0278	65.1479	14.8003	29.2476	426	36.31	13.0114	yes	yes
BGS1	Bulgaria	Svishtov	43.6183	25.3437	75	14	G01	-1.1601	5.61969	22.6047	39	25.7438	23.2034	421.5	35.56	19.9899	yes	yes
BGS2	Bulgaria	Bulgarene	43.4376	25.0833	198	13	G03	-1.04884	5.7	22.7023	39	25.5628	23.4186	435	34.13	NA	no	no
BGS3	Bulgaria	Bulgarene	43.4376	25.0833	198	7	G03	-1.04884	5.7	22.7023	39	25.5628	23.4186	438.1	NA	NA	no	no
BGS5	Bulgaria	Bojurluk	43.5357	25.1824	61	7	G02	-1.1218	5.5891	22.6782	39.109	25.8062	23.2773	442.4	NA	NA	no	no
BGS6	Bulgaria	Sovata	43.5494	25.4568	34	7	G01	-1.01754	5.66493	22.6649	39.1754	25.6352	23.4795	447	NA	NA	no	yes
CZP1	Czech Republik	Prague	50.0227	14.6316	320	14	G01	-1.4	3.87263	18.0576	23.2737	25.4393	22.7456	426.8	33.77	15.7007	yes	yes
CZP2	Czech Republik	Prague	50.0227	14.6316	320	14	G07	-1.4	3.87263	18.0576	23.2737	25.4393	22.7456	424.8	35.26	12.7236	yes	yes
CZP3	Czech Republik	Prague	50.0227	14.6316	320	14	G01	-1.4	3.87263	18.0576	23.2737	25.4393	22.7456	427.4	32.61	13.3738	yes	no
FRA1	France	Avignon	43.9357	5.00634	51	14	G01	4.97195	9.4	22.6	50	9.69591	35.5815	434.6	32.41	14.1866	yes	yes
FRA2	France	Avignon	43.9357	5.00634	51	14	G01	4.97195	9.4	22.6	50	9.69591	35.5815	436.2	38.03	20.1401	yes	yes
FRA3	France	Avignon	43.9357	5.00634	51	14	G07	4.97195	9.4	22.6	50	9.69591	35.5815	438.4	32.83	16.9076	yes	yes
FRBR	France	Bray-dune	51.0645	2.48961	5	14	G10	3.60647	6.22615	16.9	55	13.2826	32.341	415.7	25.74	NA	no	no
FRG1	France	Ghyvelde	51.0654	2.54571	0	14	G01	3.55148	6.2	16.941	55	13.3465	32.2162	423.7	31.78	20.2087	yes	yes
FRG2	France	Ghyvelde	51.0654	2.54571	0	14	G01	3.55148	6.2	16.941	55	13.3465	32.2162	437.1	26.81	20.8381	yes	yes
FRG3	France	Ghyvelde	51.0654	2.54571	0	14	G01	3.55148	6.2	16.941	55	13.3465	32.2162	434.8	28.61	19.8533	yes	yes
FRG4	France	Ghyvelde	51.0654	2.54571	0	14	G01	3.55148	6.2	16.941	55	13.3465	32.2162	437.9	26.92	19.3229	yes	no
FRL1	France	Loiret	47.779	1.87991	111	12	G01	3.05221	7.4	18.7718	56	13.1115	31.1019	437.9	30.76	18.3777	yes	yes
FRL2	France	Loiret	47.779	1.87062	107	14	G01	3.04989	7.37257	18.8	56	13.1144	31.0968	434.3	30.39	16.1807	yes	no
FRL3	France	Loiret	47.7831	1.87185	106	14	G01	3.0383	7.39917	18.8	56	13.116	31.0714	437.7	32.66	19.5971	yes	yes
FRZ1	France	Zuydcote	51.063	2.48941	1	14	G01	3.61182	6.24364	16.9	55	13.282	32.3532	425.9	34.07	19.7883	yes	no
FRZ2	France	Zuydcote	51.063	2.48941	1	14	G01	3.61182	6.24364	16.9	55	13.282	32.3532	429.6	27.13	24.7555	yes	no
FRZ3	France	Zuydcote	51.063	2.48941	1	14	G01	3.61182	6.24364	16.9	55	13.282	32.3532	425.9	29.59	25.215	yes	yes
GEB1	Germany	Berlin	52.4347	13.2505	45	7	G01	-0.8	4	18.6786	42.1679	23.1672	23.9065	418.5	38.21	16.4767	yes	yes
GEB2	Germany	Berlin	52.4347	13.2505	45	7	G01	-0.8	4	18.6786	42.1679	23.1672	23.9065	417.4	29.13	19.7873	yes	yes
GEB3	Germany	Berlin	52.4347	13.2505	45	7	G01	-0.8	4	18.6786	42.1679	23.1672	23.9065	423.7	32.13	17.3837	yes	yes
GEE1	Germany	Elstal	52.5366	12.9964	45	14	G01	-0.634969	3.93908	18.4166	41.7757	23.0601	24.2351	416.1	38.86	21.7692	yes	yes
GEH1	Germany	Duisburg	51.4407	6.67952	30	14	G01	1.9	6.19379	18.1229	69	15.4868	28.6593	422.7	32.91	16.8563	yes	yes
GEH2	Germany	Duisburg	51.4407	6.67952	30	14	G01	1.9	6.19379	18.1229	69	15.4868	28.6593	429.1	32.07	16.1635	yes	yes
GEH3	Germany	Duisburg	51.4407	6.67952	30	14	G01	1.9	6.19379	18.1229	69	15.4868	28.6593	431.3	37.65	20.3723	yes	yes
GEL1	Germany	Duisburg	51.4561	6.73289	30	14	G01	1.9	6.2	18.1986	69.2624	15.4394	28.6593	414.4	41.09	17.9579	yes	yes
GEL2	Germany	Duisburg	51.4561	6.73289	30	14	G01	1.9	6.2	18.1986	69.2624	15.4394	28.6593	426	37.55	22.5855	yes	yes
GEL3	Germany	Duisburg	51.4561	6.73289	30	14	G01	1.9	6.2	18.1986	69.2624	15.4394	28.6593	431.3	36.05	18.6353	yes	yes
GRX1	Greece	Koutso	41.0875	24.9262	31	7	G02	4.76484	8.25765	24.4928	66	13.3453	35.0723	421.7	25.56	NA	no	no
GRX2	Greece	Koutso	41.0875	24.9262	31	7	G02	4.76484	8.25765	24.4928	66	13.3453	35.0723	419.8	20.36	NA	no	no
GRX3	Greece	Koutso	41.0875	24.9262	31	7	G02	4.76484	8.25765	24.4928	66	13.3453	35.0723	425.1	22.64	NA	no	no
HRZ1	Croatia	Zagreb	45.8083	15.9883	121	14	G01	-0.2	6.29995	21.1798	55	23.239	25.1212	413.3	40.21	21.7008	yes	yes
HRZ2	Croatia	Zagreb	45.8083	15.9883	121	14	G01	-0.2	6.29995	21.1798	55	23.239	25.1212	416.9	48.4	24.0376	yes	yes
HRZ3	Croatia	Zagreb	45.8083	15.9883	121	14	G06	-0.2	6.29995	21.1798	55	23.239	25.1212	412.8	42.03	NA	no	no
HUN1	Hungary	Nagyvenyim	46.9371	18.8015	137	7	G01	-1	6.07244	21.2902	36.9018	26.4361	23.5137	359.9	25.71	15.9341	yes	yes
HUN2	Hungary	Nagyvenyim	46.9371	18.8015	137	14	G01	-1	6.07244	21.2902	36.9018	26.4361	23.5137	427.1	32.18	12.9428	yes	yes
HUN3	Hungary	Nagyvenyim	46.9371	18.8015	137	7	G01	-1	6.07244	21.2902	36.9018	26.4361	23.5137	440	36.23	16.0136	yes	yes
HUN4	Hungary	Nagyvenyim	46.9371	18.8015	137	14	G01	-1	6.07244	21.2902	36.9018	26.4361	23.5137	429.8	33.11	15.2824	yes	yes
IRK1	Iran	Karaj	35.7653	50.9892	1290	14	G11	0.216667	7.2	26.2	44.8333	22.4905	25.3953	NA	NA	NA	no	no
IRK2	Iran	Karaj	35.84	51.0558	1410	14	G02	-0.915987	6.35201	25.626	37.3801	26.1461	23.678	NA	NA	NA	no	no
IRS1	Iran	Sari	36.3161	53.1598	49	14	G06	6.15879	8.19558	24.8731	60.47	17.1857	38.6271	442.6	38.27	NA	no	no
IRS2	Iran	Sari	36.3161	53.1598	49	14	G06	6.15879	8.19558	24.8731	60.47	17.1857	38.6271	437.6	32.62	NA	no	no
IRS3	Iran	Sari	36.3161	53.1598	49	14	G06	6.15879	8.19558	24.8731	60.47	17.1857	38.6271	434.8	36.67	NA	no	no
ITP1	Italy	Piedmont	45.1445	8.51168	107	14	G01	2.1	8.2	22.6	53.4014	18.6198	29.0707	428.5	33.45	26.1843	yes	yes
ITP2	Italy	Piedmont	45.1445	8.51168	107	14	G15	2.1	8.2	22.6	53.4014	18.6198	29.0707	413.4	28.98	NA	no	no
ITP3	Italy	Piedmont	45.1445	8.51168	107	14	G05	2.1	8.2	22.6	53.4014	18.6198	29.0707	425.9	34.52	NA	no	no
ITP4	Italy	Piedmont	45.1445	8.51168	107	14	G05	2.1	8.2	22.6	53.4014	18.6198	29.0707	424.4	38.74	NA	no	no
ITP5	Italy	Piedmont	45.1445	8.51168	107	14	G08	2.1	8.2	22.6	53.4014	18.6198	29.0707	422.2	35.37	NA	no	no
ITP6	Italy	Piedmont	45.1445	8.51168	107	14	G13	2.1	8.2	22.6	53.4014	18.6198	29.0707	439.7	32.61	NA	no	no
ITS1	Italy	Salermo	40.7515	14.7746	204	14	G01	8.018	10.1	23.1966	101.034	8.49715	43.8607	432.6	42.01	18.1167	yes	yes
ITS2	Italy	Salermo	40.752	14.7743	192	14	G01	8.0242	10.1	23.1935	101.065	8.49856	43.8792	434.8	44.16	24.4805	yes	yes
ITS3	Italy	Salermo	40.7518	14.7744	207	14	G01	8.0218	10.1	23.1941	101.059	8.49735	43.872	435.2	42.39	19.9414	yes	yes
ITS4	Italy	Salermo	40.7515	14.7746	204	14	G01	8.018	10.1	23.1966	101.034	8.49715	43.8607	431.7	44.5	23.0561	yes	yes
ITS5	Italy	Salermo	40.752	14.7743	192	14	G05	8.0242	10.1	23.1935	101.065	8.49856	43.8792	427.3	44.08	NA	no	no
ITS6	Italy	Salermo	40.7518	14.7744	207	14	G08	8.0218	10.1	23.1941	101.059	8.49735	43.872	428.1	41.99	NA	no	no
ITS7	Italy	Salermo	40.5931	15.1388	93	14	G04	8.66294	10.8295	23.7174	99.6927	7.85189	45.8168	235.6	21.23	NA	no	no
ITS8	Italy	Salermo	40.593	15.1388	93	14	G04	8.66212	10.8296	23.7169	99.6927	7.85084	45.8142	441	42.5	NA	no	no
ITS9	Italy	Fisciano	40.7681	14.7929	257	14	G05	7.55106	9.66325	22.8803	94.778	8.86691	42.4908	427.8	39.03	NA	no	no
NLU1	the Netherlands	Utrecht	52.0867	5.11364	0	14	G01	2.2	4.83626	16.6435	69	15.2704	29.2784	434	29.66	21.3078	yes	yes
NLU2	the Netherlands	Utrecht	52.0837	5.12001	0	14	G01	2.2	4.8401	16.6401	69	15.2877	29.2784	418.8	32	19.644	yes	yes
NLU3	the Netherlands	Utrecht	52.0841	5.12807	0	14	G01	2.2	4.9	16.7335	69	15.3068	29.2784	429.1	31.31	21.0644	yes	yes
NLW1	the Netherlands	Wageningen	51.9823	5.6729	19	14	G01	1.8252	5.1	16.8	68	15.7817	28.5068	429.2	26.99	18.5953	yes	yes
NLW2	the Netherlands	Wageningen	51.9823	5.6729	19	14	G01	1.8252	5.1	16.8	68	15.7817	28.5068	435.5	26.79	18.1949	yes	no
ROZ1	Romania	Zăval	43.8478	23.841	52	14	G12	-1.17583	6.15435	22.9242	39	25.3849	23.1732	430.2	36.79	NA	no	no
ROZ2	Romania	Zăval	43.8478	23.841	52	14	G09	-1.17583	6.15435	22.9242	39	25.3849	23.1732	432.1	37.05	NA	no	no
SIL1	Slovenia	Lendava	46.5601	16.4509	157	14	G01	-1.34062	5.33213	19.9321	39.3843	25.4602	22.8581	425.1	36.99	16.5279	yes	yes
SIL2	Slovenia	Orlovscek	46.5463	16.3129	167	14	G01	-1.2	5.47532	20.1001	40	25.5393	23.1267	428.9	36.54	15.9641	yes	yes
SIL3	Slovenia	Ljubljana	46.0505	14.4994	298	5	G07	-0.193803	5.30645	20.4062	82	24.7812	25.134	416.9	49.14	20.3182	yes	yes
SIL4	Slovenia	Ljubljana	46.048	14.5024	297	14	G01	-0.176087	5.32391	20.4215	82.0675	24.7744	25.1707	416.5	31.39	16.6957	yes	yes
SIL5	Slovenia	Ljubljana	46.0468	14.5016	297	14	G01	-0.161792	5.33821	20.412	82.0744	24.7778	25.2004	419.9	35.07	22.4019	yes	yes
SIL6	Slovenia	Ljubljana	46.046	14.503	297	14	G01	-0.151769	5.34823	20.4188	82.1753	24.7741	25.2212	416.9	35.15	16.5337	yes	yes
SPC1	Spain	Cantabrië	43.2152	-4.59266	279	4	G01	7.24905	10.049	19.1846	68.0204	14.378	41.6249	NA	NA	NA	no	yes
UKD1	UK	Dalkeith	55.89	-3.0705	57	14	G01	2.9108	5.1584	14.9308	60	21.2055	30.7926	417.1	37.78	19.8381	yes	yes
UKD2	UK	Dalkeith	55.89	-3.0705	57	14	G01	2.9108	5.1584	14.9308	60	21.2055	30.7926	425.8	40.69	18.1518	yes	yes
UKD3	UK	Dalkeith	55.89	-3.0705	57	14	G01	2.9108	5.1584	14.9308	60	21.2055	30.7926	430	27.97	19.9969	yes	yes
