# Supplementary material for: Variability in DNA Methylation and Generational Plasticity in the Lombardy Poplar, a Single Genotype Worldwide Distributed Since the Eighteenth Century
Source: Front Plant Sci. 2018 Nov 13;9:1635. doi: 10.3389/fpls.2018.01635 (PMC6242946; doi:10.3389/fpls.2018.01635)
Supplement: Supplementary file 4 [file Table_4.XLSX]

## Sheet: info
Supplementary Material
Epigenetic variation and generational plasticity in the Lombardy poplar, a single genotype worldwide distributed since the 18th century
An Vanden Broeck*, Karen Cox, Rein Brys, Stefano Castiglione, Angela Cicatelli, Francesco Guarino, Berthold Heinze, Marijke Steenackers, Kristine Vander Mijnsbrugge
* Corresponding Author: an.vandenbroeck@inbo.be
Supplementary Table S4. Multilocus genotypes of the sampled Populus nigra cv. Italica trees based on 11 microsatellite loci

## Sheet: supplementary table 4
	MLG	PMGC_14		WPMS_05		PMGC_2163		WPMS_16		ORPM_312		PTR2		WPMS_20		PTR7		WPMS_14		WPMS_15		WPMS_19		comment
1	G09	189	210	267	279	185	249	137	146	180	192	209	215	220	232	239	255	248	272	193	212	209	232	F1
2	G10	189	223	267	282	185	223	143	152	180	192	209	212	220	226	237	237	269	278	193	212	226	238	F1
3	G11	192	198	276	276	223	238	146	152	192	192	203	209	220	232	231	268	207	240	203	209	168	200
4	G03	192	223	267	276	223	223	146	146	192	192	209	209	220	232	237	259	207	248	209	212	168	209
5	G12	192	223	267	279	185	249	143	152	180	192	209	215	226	232	237	259	242	248	193	212	203	209
6	G04	201	210	267	284	238	254	146	152	192	192	209	212	220	238	249	253	248	255	203	212	209	215
7	G05	204	210	285	285	218	218	140	146	192	192	212	212	220	232	249	253	246	248	203	212	206	209
8	G13	207	219	267	280	218	223	146	152	192	192	203	209	226	238	237	247	246	278	212	212	206	238
9	G06	210	216	276	281	223	223	146	152	192	192	203	212	232	232	231	249	240	248	203	212	200	209
10	G14	210	223	267	289	223	249	146	152	192	192	209	209	226	232	237	255	248	278	212	212	209	238	P. nigra cv. Italica
11	G01	210	223	267	301	223	249	146	152	192	192	209	209	226	232	237	255	248	278	212	212	209	238	P. nigra cv. Italica
12	G07	210	223	267	303	223	249	146	152	192	192	209	209	226	232	237	255	248	278	212	212	209	238	P. nigra cv. Italica
13	G08	210	223	284	301	238	249	140	152	192	192	209	212	232	232	255	265	246	278	212	212	206	238	F1
14	G15	216	223	282	282	223	226	146	152	192	192	203	209	232	232	249	255	228	248	203	212	188	209
15	G02	192	198	276	276	223	238	146	152	192	192	203	209	220	232	231	259	207	240	203	209	168	200
